# Supplementary material for: Evaluation of Ni-Based Flexible Resistance Temperature Detectors Fabricated by Laser Digital Pattering
Source: Nanomaterials (Basel). 2021 Feb 25;11(3):576. doi: 10.3390/nano11030576 (PMC7996589; doi:10.3390/nano11030576)
Supplement: Supplementary file 1 [file nanomaterials-11-00576-s001.zip]

Archive with 5 entries (5 files):
- Video S1 laser digital patterning processing.mp4
- VIdeo S2 washing process.mp4
- Video S3 response to gloved-finger touching.mp4
- Video S4 immerse in cold tap water and seawater.mp4
- video S5 tape-pull test.mp4
